# Supplementary material for: Multi-Functional Silver Nanoparticles for High-Throughput Endospore Sensing
Source: Biosensors (Basel). 2022 Jan 25;12(2):68. doi: 10.3390/bios12020068 (PMC8869755; doi:10.3390/bios12020068)
Supplement: Supplementary file 1 [file biosensors-12-00068-s001.zip]

Archive with 1 entries (1 files):
- biosensors-1559383-supplementary.pdf
